# Supplementary material for: A retrospective investigation of spatial clusters and determinants of diabetes prevalence: scan statistics and geographically weighted regression modeling approaches
Source: PeerJ. 2023 Apr 20;11:e15107. doi: 10.7717/peerj.15107 (PMC10122841; doi:10.7717/peerj.15107)
Supplement: Supplemental Information 1 [file peerj-11-15107-s001.csv]

_IMPCTY	diabunstd16	diabstd16	diabunstd13	diabstd13	NAMELSAD	INTPTLAT	INTPTLON	GEOID	NCHS_class	meantrav	walkbike	over60com	Ov_Ob	Obes_prop	disab_prop	inact_prop	unins_prop	LIMACC	poverty	educ_nohs	Hispanic	nonhispbl	nonwht	unemploy	PropMale	PropArthritis	PCP1k	Medhhinc10k
1	0.093988857	0.10490111	0.072460754	0.083064391	Alachua County	29.6757403	-82.357221	12001	3	21	0.058	0.031	0.548060466	0.227444748	0.222618868	0.259862388	0.107997783	0.06	0.189012508	0.048959601	0.088769394	0.182271175	0.350943694	0.07	0.477222931	0.190967685	2.07593	4.4702
3	0.246617086	0.20255097	0.141289233	0.141876545	Baker County	30.3244416	-82.3022838	12003	2	30	0.009	0.108	0.68535215	0.436553517	0.254878803	0.371597072	0.139838343	0.13	0.117619538	0.139428362	0.025732198	0.143398522	0.18812576	0.068	0.439765854	0.390498741	0.35795	5.3327
5	0.133014813	0.120235073	0.109637012	0.102959199	Bay County	30.2381172	-85.6314303	12005	4	23	0.022	0.049	0.65612377	0.306788939	0.277480109	0.357779438	0.166188873	0.11	0.10638667	0.095875327	0.050167595	0.102354664	0.199851489	0.075	0.492992246	0.294571991	0.54356	4.8577
7	0.089762149	0.088352837	0.149814096	0.130553224	Bradford County	29.9523863	-82.166599	12007	6	33	0.031	0.183	0.698652312	0.320656537	0.284768544	0.268082931	0.213986794	0.02	0.110400144	0.194899593	0.0407354	0.195656092	0.247116078	0.106	0.539137899	0.158321481	0.33425	4.3373
9	0.150056819	0.127601029	0.13103992	0.097246865	Brevard County	28.2983043	-80.7003309	12009	3	24	0.019	0.059	0.612880322	0.24646481	0.272755969	0.299631075	0.148936035	0.12	0.09240267	0.067807128	0.082688303	0.09477104	0.217399739	0.093	0.481359189	0.324878599	0.75113	4.9914
11	0.109363648	0.10148248	0.111438006	0.105743793	Broward County	26.1935353	-80.4766834	12011	2	28	0.019	0.083	0.648890652	0.268460762	0.202156864	0.239453507	0.14688141	0.02	0.095307898	0.087839776	0.26839826	0.263829607	0.579302695	0.087	0.479583008	0.198635778	0.79282	5.2954
13	0.175216584	0.174157025	0.13613078	0.127486012	Calhoun County	30.3888013	-85.1979155	12013	6	28	0.011	0.12	0.665179812	0.3584392	0.253960396	0.422757875	0.149717174	0.09	0.088684499	0.204532316	0.057294743	0.136950468	0.229347734	0.101	0.595950169	0.251099679	0.48534	3.7089
15	0.114913106	0.073066164	0.160449838	0.126735693	Charlotte County	26.8689328	-81.9410769	12015	4	24	0.022	0.064	0.672223987	0.272989667	0.189753779	0.267547572	0.144940671	0.14	0.077121936	0.093696826	0.057053576	0.055141351	0.135334839	0.101	0.483032787	0.317760721	0.64438	4.4865
17	0.134498831	0.114789543	0.146017713	0.103180327	Citrus County	28.8436402	-82.5248099	12017	4	26	0.016	0.079	0.637380723	0.236044284	0.312289102	0.325564666	0.15438334	0.13	0.10963213	0.104265333	0.045641828	0.028153439	0.099704295	0.116	0.479969353	0.383344693	0.57095	3.9054
19	0.123050261	0.1163089	0.118473505	0.113581292	Clay County	29.9865835	-81.8650364	12019	2	33	0.01	0.133	0.663398257	0.302761937	0.259162808	0.251279904	0.147383557	0.07	0.077101648	0.073041214	0.082226535	0.096440487	0.233524882	0.089	0.494616169	0.29047556	0.67207	5.9179
21	0.094008443	0.0781435	0.076079396	0.061035595	Collier County	26.118786	-81.4009553	12021	3	24	0.027	0.055	0.569368122	0.225401034	0.146311891	0.241686934	0.178085095	0.09	0.078644799	0.155332148	0.229822639	0.061374375	0.309912347	0.064	0.48772169	0.283610151	0.74219	5.9783
23	0.169631854	0.15987284	0.125879853	0.120435109	Columbia County	30.2213332	-82.6231676	12023	5	24	0.014	0.071	0.715880691	0.392621762	0.281434575	0.378837205	0.188877617	0.07	0.123331029	0.11330234	0.050496598	0.174173246	0.252082803	0.117	0.521935368	0.29461344	0.46177	4.2848
27	0.145276368	0.125620999	0.125352588	0.144320706	DeSoto County	27.1905809	-81.8062531	12027	5	25	0.03	0.113	0.67673239	0.288513624	0.21149182	0.456862092	0.345833333	0.06	0.204435638	0.288318434	0.271352592	0.129731985	0.413390343	0.083	0.615513737	0.202237991	0.22346	3.5513
29	0.128868924	0.098645986	0.146200092	0.124470964	Dixie County	29.5808994	-83.1956656	12029	6	28	0.011	0.156	0.657567904	0.366953509	0.265834557	0.572233327	0.182889508	0.04	0.136852322	0.190491591	0.037554129	0.076078841	0.148499328	0.053	0.494943928	0.294923742	0.06135	3.4634
31	0.102091694	0.101951296	0.119666501	0.122258887	Duval County	30.3352449	-81.6481132	12031	1	24	0.021	0.043	0.650775531	0.302033044	0.233938167	0.278047745	0.150590632	0.09	0.112991621	0.089500543	0.078939983	0.276752814	0.421042564	0.086	0.47691251	0.237463398	0.98677	4.9196
33	0.158509284	0.153054769	0.120921584	0.11549149	Escambia County	30.6116382	-87.3388996	12033	3	22	0.025	0.04	0.628384234	0.265643362	0.239006544	0.298395542	0.159135857	0.12	0.09198336	0.075603599	0.049844002	0.205282504	0.318871415	0.083	0.496416612	0.259520601	0.72973	4.6117
35	0.13041815	0.088514378	0.106879613	0.074503968	Flagler County	29.4749121	-81.2863054	12035	3	26	0.009	0.08	0.657696963	0.295040359	0.16684633	0.267920213	0.122543103	0.13	0.082687935	0.066764962	0.088528261	0.1039024	0.228961553	0.076	0.473744046	0.320860908	0.49857	4.8898
37	0.097772168	0.071396615	0.120510587	0.113152976	Franklin County	29.8101756	-84.7991742	12037	6	20	0.036	0.072	0.731105154	0.434667982	0.321697739	0.373440798	0.170339145	0.01	0.115380736	0.190338563	0.050327786	0.147352496	0.215027736	0.092	0.638967902	0.262831276	0.25208	4.0301
39	0.207325486	0.172632087	0.206275606	0.190789523	Gadsden County	30.5786866	-84.6126072	12039	3	29	0.011	0.076	0.803746879	0.457283966	0.231063113	0.306016396	0.172494623	0.06	0.158375717	0.175894363	0.081241331	0.535724971	0.631191014	0.096	0.522726239	0.288051422	0.15215	3.8533
41	0.153794789	0.136560518	0.064581298	0.059180686	Gilchrist County	29.7234556	-82.7958011	12041	3	31	0.017	0.111	0.771817431	0.300372248	0.266222869	0.407377491	0.141078395	0	0.143201817	0.128108278	0.048183366	0.068052796	0.12751916	0.097	0.607342032	0.267172566	0.34859	4.0881
43	0.269615442	0.285340973	0.069871367	0.06628867	Glades County	26.9548102	-81.1908197	12043	6	23	0.056	0.093	0.78040589	0.401244002	0.224975386	0.365093908	0.153857837	0.31	0.107692308	0.221522454	0.17780725	0.128735632	0.354730327	0.133	0.44294098	0.462773579	0.07158	3.4143
45	0.165378079	0.164197529	0.139013545	0.13354798	Gulf County	29.9072571	-85.2565366	12045	4	22	0.016	0.068	0.644520388	0.266926982	0.249375	0.31084957	0.203049759	0.07	0.085377393	0.140065147	0.047601718	0.20190698	0.269815853	0.092	0.544036476	0.292855713	0.43777	4.0822
47	0.141042039	0.128548695	0.109265488	0.11312902	Hamilton County	30.4912264	-82.9510695	12047	6	20	0.016	0.02	0.661646135	0.338857342	0.220589569	0.485310588	0.217508711	0.11	0.11838475	0.215493425	0.07633141	0.346793746	0.440682217	0.14	0.574230853	0.296604564	0.2089	3.898
49	0.151317905	0.163912448	0.219504403	0.210734105	Hardee County	27.4928458	-81.8215798	12049	5	25	0.038	0.087	0.785133255	0.397423311	0.191097309	0.39467616	0.300963438	0.22	0.151898734	0.287238949	0.380950089	0.074842374	0.470183376	0.113	0.501500049	0.186302681	0.1462	3.6222
51	0.11259831	0.11213816	0.181940338	0.196369279	Hendry County	26.539967	-81.1521142	12051	5	29	0.03	0.163	0.706964731	0.321920204	0.136881148	0.371370633	0.259101226	0.15	0.186454763	0.326481092	0.479000035	0.122675808	0.625289983	0.101	0.541245054	0.266242318	0.38178	3.7552
53	0.142043318	0.107308493	0.130421321	0.085809413	Hernando County	28.5730426	-82.4662272	12053	2	29	0.014	0.142	0.690638684	0.355984827	0.240790054	0.322035603	0.16424513	0.14	0.100333406	0.101327361	0.10410116	0.047246015	0.176535563	0.112	0.4741464	0.282000366	0.68368	4.2274
55	0.158711701	0.135266951	0.135537684	0.104594009	Highlands County	27.3426272	-81.3409213	12055	4	20	0.021	0.054	0.670585504	0.327366323	0.253815428	0.361160203	0.176535922	0.14	0.115627249	0.155774532	0.158671144	0.090333413	0.271431998	0.123	0.480409321	0.31821279	0.654	3.5865
57	0.131470425	0.13077139	0.122835698	0.124782654	Hillsborough County	27.9066072	-82.3497186	12057	1	27	0.024	0.069	0.625174621	0.254086578	0.198236756	0.277242277	0.157124578	0.07	0.114313262	0.095981486	0.248384806	0.156258804	0.455682588	0.079	0.479580854	0.219567248	0.93806	5.1681
59	0.183701369	0.177937814	0.123479172	0.121840918	Holmes County	30.866222	-85.8129589	12059	6	29	0.011	0.135	0.674133087	0.344018526	0.233339453	0.389623645	0.165395919	0.09	0.15524886	0.171808464	0.017298445	0.079997502	0.130331606	0.131	0.542460558	0.307766692	0.35921	3.7437
61	0.146529492	0.111154195	0.118343535	0.084470295	Indian River County	27.7006453	-80.574794	12061	4	22	0.012	0.056	0.673672678	0.327195348	0.236423542	0.296159797	0.139848744	0.14	0.088856133	0.122998743	0.098693747	0.080981155	0.201825822	0.103	0.509217509	0.327070143	0.68618	4.7446
63	0.17559094	0.159486253	0.127528261	0.118812953	Jackson County	30.78925	-85.2088129	12063	6	22	0.012	0.052	0.621110862	0.333932382	0.322443587	0.42618412	0.199764511	0.02	0.12446952	0.17467804	0.045112229	0.266331412	0.335900895	0.123	0.564423667	0.295044611	0.43542	3.547
65	0.152276211	0.146282601	0.092153881	0.085131074	Jefferson County	30.4245577	-83.8908594	12065	3	29	0.013	0.053	0.729735555	0.415344218	0.224649523	0.243858551	0.195616438	0.07	0.086283002	0.166551167	0.041142667	0.344965437	0.40234863	0.084	0.465498296	0.319976124	0.28765	4.1696
67	0.223188982	0.188504472	0.145442989	0.146042497	Lafayette County	29.9900661	-83.1785097	12067	6	25	0.013	0.088	0.690565455	0.314853784	0.235905045	0.369991475	0.172586059	0.03	0.098893499	0.214783566	0.115905947	0.191009682	0.314384509	0.15	0.503789479	0.281354804	0.11605	3.6236
69	0.126912706	0.10333469	0.150206732	0.114051667	Lake County	28.7641128	-81.7122822	12069	2	28	0.012	0.09	0.657594009	0.32342715	0.217218637	0.284770489	0.171979734	0.11	0.083450071	0.110065266	0.119543002	0.091135607	0.248834539	0.082	0.477790358	0.337189414	0.74241	4.7141
71	0.119280711	0.090911294	0.0904063	0.07465483	Lee County	26.5516337	-81.8925086	12071	3	27	0.018	0.071	0.644335952	0.259849479	0.206115284	0.276537575	0.145933023	0.1	0.097918097	0.123897827	0.168137902	0.07417947	0.265654753	0.085	0.485295284	0.313069677	0.64098	5.039
73	0.08009423	0.092581588	0.064321233	0.078337655	Leon County	30.4593104	-84.2778004	12073	3	21	0.029	0.03	0.617797293	0.286115392	0.179905631	0.231510309	0.100064786	0.08	0.171597134	0.049144138	0.059742941	0.297416772	0.404643911	0.096	0.468768863	0.198338804	1.11875	4.8248
75	0.193620347	0.155930379	0.171518763	0.149514055	Levy County	29.2844566	-82.783462	12075	6	30	0.019	0.098	0.670643101	0.313169545	0.341560005	0.361719808	0.177117541	0.04	0.137873652	0.152360811	0.067919877	0.086656395	0.173035439	0.099	0.486265683	0.328055225	0.17517	3.548
77	0.1401663	0.132173866	0.154481206	0.16048207	Liberty County	30.2598494	-84.8685805	12077	6	33	0.01	0.163	0.740761019	0.430315	0.312287415	0.432577795	0.217709336	0.09	0.103408267	0.16732852	0.056562727	0.197389413	0.26613488	0.091	0.625011203	0.266124548	0	3.7917
79	0.142711235	0.127507096	0.177210049	0.156870832	Madison County	30.4472325	-83.4704159	12079	6	26	0.036	0.122	0.625487615	0.328846088	0.168462644	0.308955624	0.181551782	0.1	0.164113642	0.142961209	0.046281749	0.381186174	0.440887667	0.124	0.532642713	0.23766553	0.10975	2.9806
81	0.119080877	0.08838348	0.094755868	0.079301079	Manatee County	27.4816825	-82.3687669	12081	3	25	0.019	0.055	0.641357251	0.25381386	0.250395288	0.291004538	0.119167105	0.06	0.089031363	0.11044827	0.126959783	0.07852112	0.236417295	0.075	0.477196707	0.306959547	0.564	5.1483
83	0.154191978	0.122625225	0.143741655	0.117338053	Marion County	29.2028047	-82.0431004	12083	3	25	0.017	0.063	0.657439789	0.302952021	0.286161671	0.386373029	0.159015733	0.1	0.111285206	0.116103801	0.104134024	0.116978687	0.247904116	0.101	0.473093513	0.320000392	0.6332	4.0295
85	0.096004996	0.068378142	0.123986813	0.078487668	Martin County	27.0836036	-80.3982011	12085	3	26	0.025	0.078	0.519499918	0.143292817	0.209278823	0.211078469	0.133814418	0.08	0.073775744	0.101205062	0.103920671	0.052349352	0.174698703	0.084	0.490996628	0.243246751	0.64272	5.2622
86	0.107949926	0.101973618	0.092572167	0.087917561	Miami-Dade County	25.6105796	-80.4991365	12086	1	31	0.028	0.113	0.648715963	0.25811196	0.127296629	0.363348984	0.232532725	0.02	0.126396714	0.12595252	0.6730874	0.175362302	0.855930511	0.085	0.479325823	0.160082487	0.96205	4.4224
87	0.098295361	0.074832262	0.062343094	0.051716904	Monroe County	25.6154566	-81.1899714	12087	5	18	0.111	0.044	0.541496527	0.247652951	0.181647321	0.304021218	0.271333029	0.08	0.089476277	0.072846724	0.205758123	0.064819928	0.289055387	0.049	0.522557356	0.269801909	0.7714	6.0303
89	0.109213334	0.090948753	0.099852004	0.081394465	Nassau County	30.6059257	-81.7649287	12089	2	29	0.026	0.089	0.661756635	0.320059231	0.27841341	0.293372694	0.105391687	0.07	0.085594957	0.070299006	0.033380615	0.06356186	0.115130024	0.076	0.530949234	0.289576045	0.45893	5.9196
91	0.123460496	0.122754667	0.094136297	0.088959719	Okaloosa County	30.665851	-86.5941872	12091	4	23	0.023	0.054	0.65468654	0.284500622	0.23488812	0.326214235	0.157023046	0.1	0.078734777	0.073493092	0.072399722	0.095115238	0.226957194	0.065	0.504142246	0.231511864	0.86991	5.7655
93	0.184744202	0.158333562	0.115774272	0.103656478	Okeechobee County	27.3855924	-80.8873884	12093	5	25	0.036	0.118	0.664305495	0.269938266	0.313721017	0.357737064	0.195370813	0.29	0.152530629	0.251268584	0.217882901	0.087304337	0.326572391	0.112	0.422884628	0.347921594	0.49611	3.6415
95	0.086256218	0.092649549	0.10582749	0.116058827	Orange County	28.514435	-81.323295	12095	1	27	0.018	0.06	0.608196212	0.264925082	0.155843408	0.267193411	0.195257047	0.07	0.119892139	0.091789897	0.279659173	0.197275741	0.546314796	0.081	0.485924337	0.16887343	0.98983	4.9391
97	0.132887832	0.134886378	0.145882205	0.147207502	Osceola County	28.0590267	-81.1393116	12097	2	31	0.009	0.105	0.693276887	0.303897736	0.235672229	0.344429034	0.242068833	0.1	0.122568374	0.097553759	0.481076029	0.1110736	0.621322969	0.083	0.483923483	0.252789105	0.47319	4.5536
99	0.115596796	0.08888509	0.120371818	0.103478654	Palm Beach County	26.649124	-80.4483739	12099	2	25	0.022	0.063	0.526941591	0.216079997	0.194642771	0.326173647	0.134595022	0.05	0.087205829	0.107005949	0.188598968	0.166335379	0.391699097	0.082	0.477845909	0.243272824	0.89416	5.5277
101	0.113140437	0.09004335	0.110588075	0.083960111	Pasco County	28.3074646	-82.4645839	12101	2	31	0.014	0.131	0.634380624	0.285606258	0.312779874	0.32541004	0.175499461	0.08	0.090200596	0.087153148	0.118758246	0.048539759	0.201572682	0.082	0.479789961	0.354892284	0.60894	4.601
103	0.103049157	0.082713303	0.099609502	0.078132017	Pinellas County	27.903122	-82.739518	12103	1	24	0.027	0.055	0.61804709	0.282714486	0.256661178	0.268300871	0.143721481	0.04	0.093366607	0.077257805	0.077230143	0.092821922	0.21779907	0.073	0.473180703	0.282849351	0.98155	4.709
105	0.136810338	0.116581295	0.155003977	0.138577229	Polk County	27.9531147	-81.6927831	12105	3	26	0.015	0.068	0.668156053	0.394318898	0.241523426	0.30376658	0.142884346	0.13	0.1113847	0.135373441	0.171693371	0.140441408	0.340896953	0.096	0.483745699	0.300548234	0.50589	4.4146
107	0.188753568	0.161340911	0.123376336	0.113148272	Putnam County	29.6060059	-81.7408939	12107	5	28	0.025	0.103	0.773208207	0.415270166	0.271418136	0.410952504	0.158116218	0.13	0.175680774	0.186256055	0.077560189	0.149324371	0.245112834	0.114	0.471720237	0.34568733	0.40123	3.3003
109	0.061371252	0.048886021	0.073915296	0.06695675	St. Johns County	29.8906441	-81.3839483	12109	2	27	0.02	0.056	0.582378021	0.221571013	0.183740549	0.246108871	0.110318806	0.07	0.067621312	0.043983125	0.057426203	0.050601097	0.14665184	0.06	0.481215829	0.199169623	0.99963	6.9523
111	0.122709483	0.098852661	0.111513445	0.09369172	St. Lucie County	27.379812	-80.4435373	12111	3	28	0.014	0.085	0.672499319	0.305676384	0.201822444	0.323011121	0.150337183	0.13	0.116577183	0.12509238	0.156429273	0.180692335	0.366557336	0.099	0.481739896	0.265485738	0.38172	4.414
113	0.13551686	0.119099993	0.089339983	0.085428272	Santa Rosa County	30.7018378	-87.0127623	12113	3	28	0.007	0.078	0.697073509	0.313203895	0.264615227	0.301949215	0.126201495	0.11	0.082291659	0.085337938	0.046057398	0.06224117	0.15859639	0.071	0.50782457	0.306793802	0.75661	6.0652
115	0.09897919	0.075894398	0.100448237	0.067378884	Sarasota County	27.1843855	-82.3658351	12115	3	23	0.02	0.038	0.569149065	0.204619605	0.200473067	0.235506146	0.113197872	0.07	0.067169034	0.067965163	0.072648621	0.04054605	0.138811378	0.071	0.471883766	0.286267026	0.79259	5.2796
117	0.111798009	0.107932071	0.089684105	0.088029879	Seminole County	28.6900918	-81.1319894	12117	2	27	0.012	0.063	0.622982416	0.257959712	0.214296802	0.223524221	0.106186405	0.07	0.088674645	0.046785077	0.181216824	0.108742355	0.344277415	0.08	0.476676854	0.23289392	0.8299	5.8538
119	0.183891496	0.105430986	0.160869086	0.108251746	Sumter County	28.7142938	-82.0747152	12119	4	25	0.012	0.079	0.769355408	0.346347163	0.26019742	0.246707376	0.080248376	0.04	0.042910923	0.129593455	0.048741827	0.078783247	0.137658392	0.079	0.496754444	0.441349887	0.37098	5.2594
121	0.151471606	0.136185676	0.149657389	0.134552595	Suwannee County	30.1892438	-82.9927542	12121	6	26	0.019	0.073	0.714217449	0.394163126	0.26734979	0.349320252	0.217697066	0.09	0.144866823	0.19149194	0.073169351	0.134875032	0.222112146	0.103	0.540824645	0.301823715	0.13701	3.7796
123	0.130370911	0.114395682	0.163292704	0.147167035	Taylor County	30.0099084	-83.6094825	12123	6	22	0.012	0.078	0.662665492	0.304180912	0.226985324	0.443267612	0.123544139	0.12	0.09599532	0.199614341	0.036962187	0.209966495	0.276285699	0.077	0.573431116	0.314513081	0.31567	3.6195
125	0.122339897	0.130140478	0.170226853	0.1478207	Union County	30.0542796	-82.366918	12125	6	23	0.024	0.058	0.830368241	0.457307904	0.251078836	0.221781727	0.115118082	0.1	0.077689086	0.226375598	0.053268	0.244922153	0.31368055	0.105	0.559494769	0.360853956	0.19812	3.7778
127	0.141007924	0.116735016	0.115678869	0.103491335	Volusia County	29.057769	-81.161792	12127	3	25	0.021	0.079	0.665613781	0.314820312	0.274523873	0.330885377	0.155881484	0.13	0.111915674	0.08419923	0.109176439	0.096798722	0.23620209	0.078	0.482872837	0.32527495	0.74429	4.224
129	0.073565202	0.074528098	0.114609722	0.116602361	Wakulla County	30.1403575	-84.3751122	12129	3	33	0.012	0.073	0.644646037	0.326910599	0.224637388	0.302013684	0.16441608	0	0.084479525	0.101243867	0.03649578	0.161964677	0.21557518	0.071	0.577789224	0.152119142	0.31355	5.4078
131	0.114701805	0.110438524	0.107388482	0.084663176	Walton County	30.6312106	-86.1766139	12131	4	28	0.007	0.102	0.554063376	0.265294244	0.197920868	0.292577941	0.259263136	0.06	0.115234531	0.137867241	0.051266226	0.052600143	0.140260413	0.073	0.517599037	0.225107242	0.51602	4.691
133	0.128012703	0.11748103	0.117806748	0.112663667	Washington County	30.6022166	-85.6627968	12133	6	31	0.005	0.145	0.740109314	0.366374013	0.225998869	0.370210443	0.202251649	0.22	0.122553359	0.16986726	0.029556408	0.158355464	0.220025573	0.098	0.558317761	0.306577395	0.20351	3.833
